# Supplementary material for: Prognostic Role of Invasion-Related Extracellular Matrix Molecules in Diffusely Infiltrating Grade 2 and 3 Astrocytomas
Source: Brain Sci. 2024 Nov 20;14(11):1157. doi: 10.3390/brainsci14111157 (PMC11592374; doi:10.3390/brainsci14111157)
Supplement: Supplementary file 1 [file brainsci-14-01157-s001.zip]

Archive with 1 entries (1 files):
- brainsci-3293829-supplementary-done.pdf
